# Supplementary material for: A model of Hill-Robertson interference caused by purifying selection in a nonrecombining genome
Source: Genetics. 2025 Mar 22;230(1):iyaf048. doi: 10.1093/genetics/iyaf048 (PMC12059647; doi:10.1093/genetics/iyaf048)
Supplement: iyaf048_Supplementary_Data [file iyaf048_supplementary_data.zip]

Archive with 4 entries (4 files):
- Supplementary_File_S1_GENETICS-2025-307972.docx
- Supplementary_File_S2_GENETICS-2025-307972.csv
- Supplementary_File_S3_GENETICS-2025-307972.xlsx
- Supplementary_File_S4_GENETICS-2025-307972.xlsx
